# Supplementary material for: The largest and earliest known sample of dental caries in an extinct mammal (Mammalia, Euarchonta, Microsyops latidens) and its ecological implications
Source: Sci Rep. 2021 Sep 9;11:15920. doi: 10.1038/s41598-021-95330-x (PMC8429469; doi:10.1038/s41598-021-95330-x)
Supplement: Supplementary file 2 — Supplementary Table S2. [file 41598_2021_95330_MOESM2_ESM.xlsx]

## Sheet: Sheet1
Table S2. Minimum number of individuals (MNI) at each meter level interval with representative specimens with percent of individuals characterized by caries.
Meter Levels	MNI total	MNI pathologies	Caries Frequency (%)
425	26	1	3.84615
430	13	2	15.3846
438	6	1	16.6667
442	13	1	7.69231
446	4	1	25
452	5	1	20
463	76	6	7.89474
464	26	4	15.3846
469	8	1	12.5
470	106	4	3.77358
474	9	1	11.1111
478	12	1	8.33333
481	78	1	1.28205
482	19	1	5.26316
489	1	1	100
490	21	2	9.52381
491	59	2	3.38983
492	14	1	7.14286
494	9	1	11.1111
496	27	4	14.8148
501	113	17	15.0442
505	9	1	11.1111
511	7	3	42.8571
516	13	1	7.69231
531	27	4	14.8148
536	12	1	8.33333
540	2	1	50
541	15	1	6.66667
546	107	1	0.934579
550	3	2	66.6667
551	66	4	6.06061
556	78	3	3.84615
591	46	1	2.17391
