# Supplementary material for: The largest and earliest known sample of dental caries in an extinct mammal (Mammalia, Euarchonta, Microsyops latidens) and its ecological implications
Source: Sci Rep. 2021 Sep 9;11:15920. doi: 10.1038/s41598-021-95330-x (PMC8429469; doi:10.1038/s41598-021-95330-x)
Supplement: Supplementary file 3 — Supplementary Table S3. [file 41598_2021_95330_MOESM3_ESM.xlsx]

## Sheet: Sheet1
Table S3. Specimens of M. latidens and tooth positions characterized by the presence of dental caries.
Specimen Number	Meter Level	MNI	P4	M1	M2	M3	p4	m1	m2	m3
USGS 3747	425	1						L
USNM 3787	430	1						L
USGS 3809	430	1						L
DMNH EVP.91273	438	1		R
USNM 544808	442	1					L
DMNH EVP. 91222	446	1		R	R
USGS 9194	452	1						R
USNM 544703	463	1							R
USGS 21740	463	1		L	L
USGS 23901	463	1						L
USGS 21737	463	1		L
USGS 23833	463	1							R
USGS 21735	463	1			R
USGS 12873	464	1						L
USGS 17758	464	1						L
USGS 12870	464	1		R
USGS 12869	464	1						L
USGS 24060	469	1							R
USNM 537939	470	1						R	R
USGS 1109	470	1		R	R	R
USGS 6335	470	1						R
USNM 537938	470	1						L
USGS 21721	474	1						L	L
USNM 544851	478	1						R
USGS 9304	481	1							L	L
DPC 14643	482	1						L	L
USGS 10488	489	1							R
USNM 540261	490	1							R
USNM 540256	490	1						R
USGS 1597	491	1		L
USNM 540445	491	1							R
USNM 521482	492	1		R
DMNH EVP.91374	494	1						R
USNM 544860	496	1						L
USNM 544822	496	1						R
USNM 544829	496	1							L
USNM 544823	496	1							R
USGS 8716	501	1						R	R	R
USNM 537943	501	1							R
USGS 17716	501	1						L	L
YPM 23146	501	1						R
DPC 16018	501	1								R
USNM 495359	501	1						LR	LR	L
USNM 537928	501	1						L	L	L
USNM 540312	501	1						L	R
DPC 1488	501	1						L
DPC 1498	501	1						L
YPM 23156	501	1							L
YPM 23153	501	1							R	R
YPM 23076	501	1						L
USNM 540235	501	1						L
USNM 495342	501	1						L	L
YPM 17509	501	1						R
YPM 17506	501	1						L	L
USGS 12818	505	1						R
USGS 10057	511	1						R
USGS 1747	511	1					R
USNM 537932	511	1						L	L
USGS 12814	516	1								R
USNM 544866	531	1							R
DMNH EVP.91254	531	1						R
YPM 29767	531	1						L
USGS 17733	531	1						L
USNM 537903	536	1								R
USNM 537905	540	1		R	R
YPM 28293	541	1							L
USGS 8131	546	1			L
USGS 9752	550	1						LR	R	LR
USGS 6988	550	1						R
USNM 533668	551	1								L
USNM 521530	551	1						L	L
YPM 27895	551	1						R
YPM 27897	551	1						R
USNM 544880	556	1						R
USGS 9974	556	1						L
USGS 6597	556	1	R							L
USNM 533483	591	1						R
