# Supplementary material for: The largest and earliest known sample of dental caries in an extinct mammal (Mammalia, Euarchonta, Microsyops latidens) and its ecological implications
Source: Sci Rep. 2021 Sep 9;11:15920. doi: 10.1038/s41598-021-95330-x (PMC8429469; doi:10.1038/s41598-021-95330-x)
Supplement: Supplementary file 4 — Supplementary Table S4. [file 41598_2021_95330_MOESM4_ESM.xlsx]

## Sheet: Sheet1
Table S4. Contingency Table used in the Chi-Squared test of caries presence/ absence in living primate taxa and M. latidens.
Species	Diet	Presence	Absence
Cebus sp.	Omnivorous	41	112
Saimiri sp.	Omnivorous	36	165
Saguinus sp.	Frugivorous	8	78
Pan sp.	Omnivorous	58	667
Pongo sp.	Frugivorous	30	483
Papio sp.	Omnivorous	4	70
Ateles sp.	Frugivorous	18	363
Lagothrix sp.	Frugivorous	1	81
Macaca sp.	Omnivorous	8	765
Callicebus sp.	Omnivorous	1	121
Pithecia sp.	Frugivorous	1	147
Cercopithecus sp.	Omnivorous	21	3415
Hylobates sp.	Frugivorous	1	1426
Presbytis sp.	Omnivorous	1	271
Gorilla sp.	Folivorous	1	1322
Cercocebus sp.	Omnivorous	1	376
Alouatta sp.	Folivorous	1	1173
Erythrocebus sp.	Omnivorous	0	42
Mandrillus sp.	Omnivorous	0	36
Theropithecus gelada	Graminivorous	0	21
Colobus sp.	Folivorous	0	59
Nasalis sp.	Folivorous	0	67
M. latidens	unknown	77	953
