# Supplementary material for: The largest and earliest known sample of dental caries in an extinct mammal (Mammalia, Euarchonta, Microsyops latidens) and its ecological implications
Source: Sci Rep. 2021 Sep 9;11:15920. doi: 10.1038/s41598-021-95330-x (PMC8429469; doi:10.1038/s41598-021-95330-x)
Supplement: Supplementary file 5 — Supplementary Table S5. [file 41598_2021_95330_MOESM5_ESM.xlsx]

## Sheet: Sheet1
Table S5. Adjusted residuals from the Chi-Squared test of caries presence/ absence in living primate taxa and M. latidens. An alpha of 0.05 reflects a 95% confidence interval of +/-1.96, meaning values beyond +/-1.96 are significant.
Adjusted Residuals (+/-1.96)
Species	Presence	Absence
Cebus sp.	19.518	-19.518
Saimiri sp.	14.227	-14.227
M. latidens	10.815	-10.815
Pan sp.	9.8926	-9.8926
Pongo sp.	5.0394	-5.0394
Saguinus sp.	4.0996	-4.0996
Ateles sp.	2.8836	-2.8836
Papio sp.	1.6338	-1.6338
Theropithecus gelada	-0.72953	0.72953
Lagothrix sp.	-0.73094	0.73094
Mandrillus sp.	-0.95575	0.95575
Erythrocebus sp.	-1.0326	1.0326
Callicebus sp.	-1.1791	1.1791
Colobus sp.	-1.2247	1.2247
Nasalis sp.	-1.3055	1.3055
Pithecia sp.	-1.4136	1.4136
Presbytis sp.	-2.2571	2.2571
Macaca sp.	-2.6508	2.6508
Cercocebus sp.	-2.7989	2.7989
Alouatta sp.	-5.5274	5.5274
Gorilla sp.	-5.9304	5.9304
Hylobates sp.	-6.2021	6.2021
Cercopithecus sp.	-8.2348	8.2348
