# Supplementary material for: The largest and earliest known sample of dental caries in an extinct mammal (Mammalia, Euarchonta, Microsyops latidens) and its ecological implications
Source: Sci Rep. 2021 Sep 9;11:15920. doi: 10.1038/s41598-021-95330-x (PMC8429469; doi:10.1038/s41598-021-95330-x)
Supplement: Supplementary file 6 — Supplementary Table S6. [file 41598_2021_95330_MOESM6_ESM.xlsx]

## Sheet: Sheet1
Table S6. Contingency Table used in the Chi-Squared test of caries presence/ absence in M. latidens by meter level bin.
Contingency Table
Bin (m)	Presence	Absence
425-444	5	53
445-464	12	99
465-484	9	223
485-504	28	216
505-524	5	24
525-544	7	49
545-564	10	244
565-584	0	0
585-604	1	45
