# Supplementary material for: The largest and earliest known sample of dental caries in an extinct mammal (Mammalia, Euarchonta, Microsyops latidens) and its ecological implications
Source: Sci Rep. 2021 Sep 9;11:15920. doi: 10.1038/s41598-021-95330-x (PMC8429469; doi:10.1038/s41598-021-95330-x)
Supplement: Supplementary file 7 — Supplementary Table S7. [file 41598_2021_95330_MOESM7_ESM.xlsx]

## Sheet: Sheet1
Table S7. Adjusted residuals from the Chi-Squared test of caries presence/ absence in M. latidens by meter level bin. An alpha of 0.05 reflects a 95% confidence interval of +/-1.96, meaning values beyond +/-1.96 are significant.
Adjusted Risiduals (+/- 1.96)
Bin (m)	Presence	Absence
425-444	0.3413	-0.3413
445-464	1.4144	-1.4144
465-484	-2.3663	2.3663
485-504	2.7194	-2.7194
505-524	2.0284	-2.0284
525-544	1.4701	-1.4701
545-564	-2.4706	2.4706
565-584	N/A	N/A
585-604	-1.3988	1.3988
